# Supplementary material for: Acetylides for the Preparation of Phosphorescent Iridium(III) Complexes: Iridaoxazoles and Their Transformation into Hydroxycarbenes and N,C(sp3),C(sp2),O-Tetradentate Ligands
Source: Inorg Chem. 2022 Nov 23;61(48):19597–611. doi: 10.1021/acs.inorgchem.2c03522 (PMC9949702; doi:10.1021/acs.inorgchem.2c03522)
Supplement: Supplementary file 2 — ic2c03522_si_002.xyz [file ic2c03522_si_002.xyz]

78
 Complex 2 So (THF)
 N                  1.48580600    1.66329300   -1.36661700
 N                  0.47327600   -1.29183800   -1.91872700
 N                 -2.27627300   -0.76678400    0.49089800
 O                 -1.64229700    0.89935300   -0.97895900
 C                 -0.96652400   -0.98975000    0.65653200
 C                 -0.53424500   -2.10442200    1.57501000
 H                  0.21978400   -1.66630100    2.24310600
 H                  0.04889600   -2.78983200    0.94078500
 C                 -1.53635400   -2.92745000    2.42108600
 C                 -2.31424900   -2.01877600    3.39030700
 H                 -1.62654900   -1.45330100    4.03142200
 H                 -2.96056300   -2.61596500    4.04522300
 H                 -2.93969800   -1.30459900    2.85068400
 C                 -2.50831600   -3.71837200    1.52737500
 H                 -3.13321100   -3.04907400    0.93323900
 H                 -3.16212600   -4.35462600    2.13648200
 H                 -1.95866800   -4.37194500    0.83813000
 C                 -0.70390600   -3.92907100    3.24702100
 H                 -0.11888300   -4.59131800    2.59750100
 H                 -1.35274600   -4.55777800    3.86807400
 H                 -0.00298200   -3.41115300    3.91286600
 C                 -2.55130700    0.23909400   -0.38339600
 C                 -3.97043100    0.56283900   -0.66047700
 C                 -4.28565100    1.57288000   -1.58506100
 H                 -3.48012100    2.10603000   -2.07817400
 C                 -5.61485000    1.88318500   -1.85950400
 H                 -5.85097800    2.66514100   -2.57523700
 C                 -6.64366400    1.19062300   -1.21300500
 H                 -7.68039700    1.43415100   -1.42736500
 C                 -6.33763200    0.18617100   -0.29073300
 H                 -7.13536900   -0.35180700    0.21287100
 C                 -5.00868000   -0.12904700   -0.01442300
 H                 -4.76272500   -0.90704600    0.69860900
 C                  0.43076900    1.59590600    1.09318300
 C                 -0.12524100    1.57251000    2.38478700
 H                 -0.71487400    0.71178500    2.69093500
 C                  0.05615800    2.60782700    3.31054900
 C                 -0.58253500    2.54505300    4.67624800
 H                  0.07713900    2.95611700    5.44794400
 H                 -0.83649500    1.51745600    4.95420800
 H                 -1.51132700    3.12969900    4.70260400
 C                  0.82625000    3.72056000    2.93288100
 H                  0.98659400    4.53131100    3.63911700
 C                  1.38078700    3.79117900    1.66048200
 H                  1.97179500    4.66301600    1.39374400
 C                  1.18752700    2.74952700    0.73689700
 C                  1.75073700    2.77279400   -0.61915200
 C                  2.50217100    3.82083100   -1.17308700
 H                  2.71423200    4.70463000   -0.58340600
 C                  2.96920800    3.72719200   -2.47790300
 H                  3.54979100    4.53775300   -2.90770400
 C                  2.68317900    2.58356400   -3.22754900
 H                  3.02699200    2.46970600   -4.24950400
 C                  1.93892300    1.57621000   -2.62843800
 H                  1.69095700    0.66399700   -3.15994800
 C                  2.00973700   -0.79252400    0.19764100
 C                  2.81976100   -0.53398400    1.31873900
 H                  2.52420300    0.25015300    2.00996600
 C                  3.99070700   -1.25178300    1.58714900
 C                  4.82369400   -0.95106600    2.80882800
 H                  4.83020100   -1.80084800    3.50270700
 H                  4.44270600   -0.08008600    3.34972100
 H                  5.86800900   -0.75318300    2.53993600
 C                  4.37930100   -2.27190200    0.69970500
 H                  5.28704800   -2.83823100    0.89292000
 C                  3.61047300   -2.55659600   -0.42053000
 H                  3.93156300   -3.34763700   -1.09266200
 C                  2.43410200   -1.83134700   -0.68312500
 C                  1.57253100   -2.09668400   -1.83909700
 C                  1.78593200   -3.07527800   -2.82270600
 H                  2.65665400   -3.71771800   -2.76493000
 C                  0.88029600   -3.21894400   -3.86590100
 H                  1.04356100   -3.97549900   -4.62723500
 C                 -0.24074600   -2.38520900   -3.92495500
 H                 -0.97231300   -2.46822600   -4.72074100
 C                 -0.40531200   -1.43518700   -2.92704500
 H                 -1.25309500   -0.75852900   -2.91079000
 Ir                 0.30813100    0.14951800   -0.33236800
78
 Complex 2 T1 (THF)
 N                  0.75892400    2.20747200   -1.04341700
 N                  0.41411900   -0.79806900   -2.17231600
 N                 -2.01844000   -1.23549200    0.46031200
 O                 -1.67930900    0.80607400   -0.56230500
 C                 -0.72003500   -1.31980700    0.50119100
 C                  0.04257200   -2.51109000    1.04871700
 H                  0.83059700   -2.12421900    1.70741900
 H                  0.58407300   -2.96449900    0.20451600
 C                 -0.72508500   -3.62670000    1.80635000
 C                 -1.45807300   -3.05123000    3.03014000
 H                 -0.75628100   -2.54345400    3.70315700
 H                 -1.94407800   -3.85178200    3.60061700
 H                 -2.22304200   -2.33081300    2.73153700
 C                 -1.71505800   -4.35013600    0.87775700
 H                 -2.48787800   -3.66849300    0.51692800
 H                 -2.20400600   -5.17894000    1.40409100
 H                 -1.19686000   -4.76914900    0.00611500
 C                  0.33236100   -4.64060400    2.28886600
 H                  0.88737800   -5.06938700    1.44599200
 H                 -0.14263900   -5.46636800    2.83142900
 H                  1.05801100   -4.17100100    2.96360600
 C                 -2.52506400   -0.10118200   -0.09676400
 C                 -3.94865000    0.10565100   -0.20725800
 C                 -4.45283700    1.28788000   -0.80701500
 H                 -3.74766500    2.02726600   -1.17162600
 C                 -5.82265000    1.49877200   -0.92462600
 H                 -6.18497900    2.41386900   -1.38704300
 C                 -6.73629000    0.54776700   -0.45284700
 H                 -7.80519700    0.71690500   -0.54548300
 C                 -6.25095300   -0.62636700    0.14305300
 H                 -6.94884200   -1.37282000    0.51444100
 C                 -4.88559500   -0.84900300    0.26626200
 H                 -4.52028900   -1.75944400    0.72946300
 C                  0.42784300    1.31866500    1.45090600
 C                  0.24943100    0.84024400    2.75777900
 H                  0.05401000   -0.21755500    2.91350700
 C                  0.31298900    1.67780400    3.87924400
 C                  0.08631600    1.13292500    5.26744800
 H                  0.80903300    1.54188000    5.98212700
 H                  0.16203200    0.04178200    5.28944300
 H                 -0.91287300    1.40160900    5.63321100
 C                  0.56786400    3.04712500    3.68672000
 H                  0.62510100    3.70988300    4.54637700
 C                  0.74230700    3.55884100    2.40731000
 H                  0.93459400    4.62102400    2.28475100
 C                  0.67162200    2.71034400    1.28882200
 C                  0.83950900    3.18083300   -0.08823800
 C                  1.06618000    4.50850200   -0.48197400
 H                  1.13241700    5.28748300    0.26798700
 C                  1.19793500    4.82094100   -1.82809300
 H                  1.37049400    5.84884300   -2.13186000
 C                  1.10317800    3.80638500   -2.78628900
 H                  1.20002300    4.01121700   -3.84626900
 C                  0.87985200    2.51038400   -2.34827900
 H                  0.79638100    1.67981100   -3.03966100
 C                  2.20545300   -0.49489000   -0.19916900
 C                  3.15213500   -0.34234800    0.83821200
 H                  2.87925200    0.24727400    1.70820400
 C                  4.41846400   -0.92909700    0.79214300
 C                  5.41487400   -0.74155500    1.90817800
 H                  5.75456000   -1.70658300    2.30176000
 H                  4.98798800   -0.16796900    2.73559600
 H                  6.30597000   -0.21041900    1.55266200
 C                  4.75567300   -1.70207400   -0.33528900
 H                  5.73583500   -2.16889400   -0.38919900
 C                  3.85485500   -1.87905900   -1.38232600
 H                  4.15173400   -2.48354900   -2.23408500
 C                  2.58669200   -1.28764200   -1.33273100
 C                  1.58823300   -1.44588700   -2.40279500
 C                  1.75648000   -2.18276400   -3.58178600
 H                  2.68969800   -2.69847400   -3.77467800
 C                  0.71526100   -2.25310700   -4.50278100
 H                  0.83884900   -2.82380800   -5.41788300
 C                 -0.48372500   -1.58779200   -4.23983100
 H                 -1.31773000   -1.62243300   -4.93166700
 C                 -0.59302900   -0.86867500   -3.05478700
 H                 -1.49146900   -0.32494000   -2.78116000
 Ir                 0.35768600    0.25854300   -0.27604200
71
 Complex 3 So (Toluene)
 N                  2.38712700    0.00678600   -0.62240000
 N                  0.17373800   -2.25551100   -0.69360900
 N                 -2.32067600    0.31969100   -1.75324700
 O                 -0.17793900    0.28798700   -2.62085600
 C                 -1.75405300    0.02384900   -0.57732700
 C                 -2.64771200   -0.19014200    0.61819600
 H                 -2.20691100    0.39861600    1.43363400
 H                 -2.46757500   -1.23128400    0.92848700
 C                 -4.17421300    0.06856800    0.57394000
 C                 -4.46836400    1.53824200    0.22258900
 H                 -3.98121800    2.21472900    0.93580200
 H                 -5.54623000    1.73727700    0.26289200
 H                 -4.11175400    1.78001700   -0.78077100
 C                 -4.87657300   -0.86902900   -0.42483300
 H                 -4.54689900   -0.67058100   -1.44599500
 H                 -5.96457000   -0.73726200   -0.37725900
 H                 -4.66012000   -1.91948200   -0.19225000
 C                 -4.71638400   -0.22116500    1.98838000
 H                 -4.52426900   -1.25970600    2.28439300
 H                 -5.79936200   -0.05644200    2.03314400
 H                 -4.24833300    0.42961700    2.73678100
 C                 -1.42459800    0.45172200   -2.76823100
 C                 -1.96722700    0.81427800   -4.11936500
 C                  0.51736500    1.87161200   -0.17871800
 C                 -0.45817500    2.86032300    0.04232500
 H                 -1.50646700    2.57401900    0.05108200
 C                 -0.14146000    4.20641900    0.25520400
 C                 -1.22249000    5.23594600    0.47677800
 H                 -1.02542700    5.83515700    1.37341600
 H                 -2.20593900    4.77055800    0.58994700
 H                 -1.28033800    5.93467800   -0.36726600
 C                  1.21021700    4.59023800    0.24467200
 H                  1.47736600    5.63120700    0.40924600
 C                  2.20420100    3.64759700    0.02102800
 H                  3.24088400    3.97287000    0.01151600
 C                  1.87613200    2.29723000   -0.19117900
 C                  2.88668400    1.26079100   -0.42869200
 C                  4.27495900    1.46752500   -0.46741100
 H                  4.67661600    2.46064300   -0.30703700
 C                  5.13161700    0.40211900   -0.70838700
 H                  6.20508200    0.56275400   -0.73820500
 C                  4.59817900   -0.87307600   -0.90943600
 H                  5.22977000   -1.73344500   -1.10012700
 C                  3.21924300   -1.02136300   -0.85376200
 H                  2.74914000   -1.98862400   -0.99258800
 C                  0.38099700   -0.66747400    1.43321700
 C                  0.47180600    0.17102000    2.55908500
 H                  0.45030400    1.24672700    2.41125200
 C                  0.57907600   -0.32522200    3.86177100
 C                  0.67913700    0.60676600    5.04433100
 H                 -0.08369900    0.37664000    5.79752500
 H                  0.55584900    1.65162900    4.74559600
 H                  1.65375000    0.51270300    5.53935000
 C                  0.59869500   -1.71842600    4.05924200
 H                  0.67813700   -2.11907900    5.06670200
 C                  0.51433900   -2.57998400    2.97600100
 H                  0.52555200   -3.65204000    3.15342500
 C                  0.40813400   -2.07413000    1.66752500
 C                  0.29588100   -2.93172000    0.48633400
 C                  0.30645100   -4.33637900    0.47804900
 H                  0.40869500   -4.87926500    1.41013700
 C                  0.18922700   -5.02529800   -0.72131700
 H                  0.19726200   -6.11108900   -0.72755000
 C                  0.05983600   -4.31084500   -1.91672600
 H                 -0.03802200   -4.81178200   -2.87313900
 C                  0.05629600   -2.92482400   -1.85403200
 H                 -0.03914300   -2.30765600   -2.74132400
 Ir                 0.21615700   -0.11465700   -0.49445600
 H                 -1.18040300    0.79355800   -4.87460400
 H                 -2.77681400    0.13142000   -4.39477800
 H                 -2.40019400    1.81985900   -4.07218900
71
 Complex 3 T1 (Toluene)
 N                  2.08856200   -1.32284000   -0.39252900
 N                 -1.08887400   -2.02481800   -0.44333600
 N                 -1.41951500    1.10760500   -2.24729300
 O                  0.45836700   -0.20277300   -2.41490400
 C                 -1.36552100    0.87290600   -0.94394400
 C                 -2.38208200    1.33270200    0.07703200
 H                 -1.84087000    1.74491300    0.94020300
 H                 -2.90439300    0.44659100    0.47472800
 C                 -3.45187400    2.37210300   -0.36341400
 C                 -2.78213500    3.65850800   -0.87420600
 H                 -2.12787700    4.09146100   -0.10745100
 H                 -3.53729400    4.41233900   -1.12848400
 H                 -2.18165600    3.45976200   -1.76482700
 C                 -4.37753200    1.79019900   -1.44526100
 H                 -3.81829300    1.56078000   -2.35451900
 H                 -5.17293800    2.50293100   -1.69592000
 H                 -4.85620900    0.86732900   -1.09445700
 C                 -4.29205600    2.70444600    0.88665600
 H                 -4.77692900    1.80806100    1.29122700
 H                 -5.07869800    3.42848800    0.64370200
 H                 -3.67278300    3.13804600    1.68088200
 C                 -0.46000000    0.56001700   -2.98522300
 C                 -0.38389400    0.76767200   -4.46414300
 C                  1.50249200    1.24940300   -0.04320000
 C                  1.17949200    2.60138500    0.14546200
 H                  0.13354000    2.89443500    0.15310800
 C                  2.15612500    3.58891400    0.32108700
 C                  1.76742000    5.03714100    0.48820900
 H                  2.43753100    5.55750300    1.18089500
 H                  0.74378200    5.13852900    0.86128800
 H                  1.81868800    5.56796700   -0.47119900
 C                  3.51059400    3.21177800    0.31078600
 H                  4.28065100    3.96549800    0.45393900
 C                  3.87025600    1.88526000    0.11504500
 H                  4.92393900    1.62000000    0.11076300
 C                  2.88219400    0.90253600   -0.06651800
 C                  3.18258000   -0.51211000   -0.28248900
 C                  4.46390300   -1.07770700   -0.38639700
 H                  5.33818700   -0.44306800   -0.30618000
 C                  4.60798200   -2.44058600   -0.60068900
 H                  5.59951200   -2.87520100   -0.68371200
 C                  3.47047100   -3.24673400   -0.71341300
 H                  3.54170800   -4.31526900   -0.88104200
 C                  2.22798600   -2.64197600   -0.60660000
 H                  1.30642200   -3.20675000   -0.68694100
 C                 -0.24775300   -0.55803000    1.63781600
 C                  0.18727200    0.20977600    2.73880700
 H                  0.85538800    1.04588300    2.55556900
 C                 -0.21541400   -0.05632800    4.04974300
 C                  0.25943100    0.78935300    5.20510700
 H                 -0.58331800    1.27567200    5.71100700
 H                  0.94892200    1.57071300    4.87380700
 H                  0.77482900    0.17998800    5.95697300
 C                 -1.08401200   -1.13941100    4.27569100
 H                 -1.40490900   -1.36607100    5.28944700
 C                 -1.53863600   -1.92428100    3.22058700
 H                 -2.20664900   -2.75357400    3.43465500
 C                 -1.13912500   -1.64759400    1.90653600
 C                 -1.60692700   -2.42660100    0.74880500
 C                 -2.51802800   -3.49104800    0.78474300
 H                 -2.94124900   -3.81401400    1.72846100
 C                 -2.88311600   -4.12626500   -0.39785200
 H                 -3.58959600   -4.95044900   -0.37514600
 C                 -2.34025000   -3.69266900   -1.60911300
 H                 -2.60462000   -4.15963700   -2.55121100
 C                 -1.44444000   -2.62985800   -1.58517200
 H                 -0.98199400   -2.22820300   -2.48130700
 Ir                 0.22571500   -0.29672000   -0.29321800
 H                  0.56065400    1.25486000   -4.74003000
 H                 -1.21459800    1.38633900   -4.81013500
 H                 -0.40948500   -0.19325800   -4.99582100
81
 Complex 4 So (Toluene)
 N                  1.26798400   -2.15619700   -0.79219500
 N                 -1.05341300   -1.21829500    1.17466100
 N                 -1.51181000    1.81910300   -0.77026500
 O                 -1.12197100   -0.20525900   -1.81961100
 C                 -0.52586300    1.47121900    0.07057000
 C                 -0.14683900    2.42847400    1.17063800
 H                  0.95009400    2.47791400    1.16193800
 H                 -0.37056600    1.89118400    2.10560300
 C                 -0.72095700    3.86433700    1.25774500
 C                 -0.37252700    4.66713100   -0.00879700
 H                  0.71294400    4.69863200   -0.16444700
 H                 -0.72257400    5.70270700    0.08059100
 H                 -0.83406800    4.22391100   -0.89383500
 C                 -2.24484100    3.85040200    1.47767900
 H                 -2.75960500    3.41429900    0.62029500
 H                 -2.62115200    4.86948700    1.63024100
 H                 -2.50624300    3.26401200    2.36751500
 C                 -0.05414900    4.54030300    2.47286100
 H                 -0.27374000    3.99849000    3.40077100
 H                 -0.41430300    5.56870300    2.59329500
 H                  1.03601400    4.57890400    2.36021600
 C                 -1.77773000    0.87041500   -1.70352700
 C                 -3.00038000    1.06460800   -2.57411100
 C                  1.82248800    0.39158600   -1.39240300
 C                  2.11241000    1.72656000   -1.72549700
 H                  1.48860300    2.51891800   -1.31971200
 C                  3.17586400    2.08814300   -2.56008800
 C                  3.46633000    3.53753400   -2.86438300
 H                  4.34218000    3.88991500   -2.30434100
 H                  2.62345200    4.18201300   -2.59778400
 H                  3.68536600    3.68768400   -3.92744800
 C                  3.98702300    1.07376600   -3.09604300
 H                  4.81730000    1.33387900   -3.74792300
 C                  3.72871900   -0.25816300   -2.80181400
 H                  4.36719500   -1.02348000   -3.23443200
 C                  2.65835900   -0.61122000   -1.96217200
 C                  2.33810800   -2.00190600   -1.62318000
 C                  3.02902500   -3.13556900   -2.08025300
 H                  3.88168300   -3.01844600   -2.73813000
 C                  2.62143000   -4.40399600   -1.69015800
 H                  3.15630900   -5.28039400   -2.04361900
 C                  1.52083500   -4.53875900   -0.84053800
 H                  1.16918000   -5.50967300   -0.51014200
 C                  0.87742300   -3.38446200   -0.41600900
 H                  0.02215200   -3.42430700    0.24937500
 C                  1.43139700   -0.31155700    1.50834600
 C                  2.74024400    0.17125600    1.68881600
 H                  3.25019700    0.62571300    0.84445100
 C                  3.40937000    0.09659100    2.91426100
 C                  4.81136400    0.63277400    3.07038000
 H                  4.85186400    1.41867900    3.83442400
 H                  5.18857900    1.05401200    2.13415800
 H                  5.50431500   -0.15575000    3.38820400
 C                  2.75285200   -0.48932100    4.01216500
 H                  3.26050900   -0.55614100    4.97119100
 C                  1.46303500   -0.98025900    3.87579400
 H                  0.97628600   -1.42828900    4.73791900
 C                  0.79398800   -0.89932200    2.64105600
 C                 -0.57703400   -1.37699700    2.44387400
 C                 -1.40488200   -1.94830400    3.42365600
 H                 -1.03476400   -2.07600000    4.43397400
 C                 -2.69766000   -2.33929900    3.09923500
 H                 -3.33913500   -2.77641200    3.85864700
 C                 -3.16535500   -2.15900500    1.79445400
 H                 -4.17099400   -2.43393800    1.49862700
 C                 -2.30674500   -1.59250600    0.86322200
 H                 -2.61171200   -1.41868700   -0.16214000
 Ir                 0.33693000   -0.28787400   -0.18164200
 H                 -2.81007300    0.63016100   -3.55860400
 H                 -3.20266800    2.13241200   -2.68015800
 C                 -4.16212700    0.35787200   -1.89400800
 C                 -4.88095400    0.99602300   -0.87422500
 C                 -4.46541500   -0.97386500   -2.20553000
 C                 -5.88678200    0.31856200   -0.18458800
 H                 -4.64173800    2.02375900   -0.61719800
 C                 -5.47228700   -1.65342400   -1.51623300
 H                 -3.90586900   -1.47970700   -2.98742800
 C                 -6.18515400   -1.00893400   -0.50244900
 H                 -6.43629700    0.82688400    0.60261400
 H                 -5.70024000   -2.68410900   -1.77330100
 H                 -6.97115400   -1.53496200    0.03202900
81
 Complex 4 T1 (Toluene)
 N                  0.50946400   -2.42331300    0.46713900
 N                 -1.15003400    0.11187400    1.62187600
 N                 -1.15399000    1.30793100   -1.76653700
 O                 -1.14850000   -0.93977400   -1.27458800
 C                 -0.20569400    1.42434000   -0.85116800
 C                  0.44997600    2.72135700   -0.43123600
 H                  1.53824500    2.56664800   -0.41063100
 H                  0.17952100    2.91845000    0.61846600
 C                  0.15736300    4.00255600   -1.26050600
 C                  0.58666600    3.81171100   -2.72495200
 H                  1.64913600    3.54663100   -2.78999900
 H                  0.44128100    4.73792100   -3.29427000
 H                  0.00696700    3.01922900   -3.20363700
 C                 -1.33171100    4.38166700   -1.18902700
 H                 -1.95146000    3.60829900   -1.64687300
 H                 -1.51448100    5.32940200   -1.71046800
 H                 -1.65386800    4.50732800   -0.14773000
 C                  0.99229900    5.13886100   -0.63546800
 H                  0.72306700    5.30008600    0.41527700
 H                  0.82686700    6.08132100   -1.17066500
 H                  2.06509200    4.91571000   -0.67564000
 C                 -1.61884400    0.07752500   -1.97291800
 C                 -2.83603600   -0.16261100   -2.82516200
 C                  1.82741500   -0.80691100   -1.18742600
 C                  2.50681700    0.05406000   -2.06212000
 H                  2.23242600    1.10492400   -2.08455000
 C                  3.52415200   -0.39116400   -2.91444900
 C                  4.20707500    0.56142900   -3.86443100
 H                  5.27422300    0.33563400   -3.96447400
 H                  4.10659400    1.59983200   -3.53444600
 H                  3.76713300    0.49372300   -4.86774900
 C                  3.88048600   -1.75103800   -2.89094900
 H                  4.67419100   -2.11107800   -3.54057600
 C                  3.22163700   -2.63679800   -2.04911500
 H                  3.51360400   -3.68329900   -2.05458400
 C                  2.19669000   -2.18102900   -1.20202700
 C                  1.44768800   -3.05498400   -0.29915900
 C                  1.60818700   -4.44443000   -0.17176600
 H                  2.34877200   -4.95683000   -0.77371300
 C                  0.81534000   -5.15876800    0.71457800
 H                  0.94033500   -6.23313100    0.80970800
 C                 -0.14638700   -4.48800700    1.47711000
 H                 -0.78749700   -5.01094300    2.17741300
 C                 -0.26696200   -3.11665000    1.31662000
 H                 -0.99560600   -2.53657300    1.87086800
 C                  1.51434100    0.41634500    1.56238600
 C                  2.91547600    0.58601800    1.53663400
 H                  3.45835800    0.27527500    0.64905400
 C                  3.62541400    1.14973400    2.59892500
 C                  5.12194100    1.32811800    2.53832600
 H                  5.39747300    2.38562600    2.62949300
 H                  5.53286300    0.95332700    1.59686300
 H                  5.61809100    0.79644200    3.35898300
 C                  2.90965200    1.55736700    3.73938300
 H                  3.44396600    1.99879500    4.57707200
 C                  1.52799500    1.40604900    3.81064300
 H                  1.01087300    1.73380800    4.70775800
 C                  0.81935800    0.84397500    2.74136400
 C                 -0.64299300    0.67478200    2.75218800
 C                 -1.50726900    1.04420600    3.79086500
 H                 -1.11189400    1.49212700    4.69479900
 C                 -2.87718100    0.83857000    3.65350200
 H                 -3.55124500    1.12676200    4.45451000
 C                 -3.37346300    0.26645700    2.48149500
 H                 -4.43223300    0.09766300    2.32486700
 C                 -2.46931200   -0.08334600    1.48438000
 H                 -2.78167200   -0.52901000    0.54652500
 Ir                 0.35310600   -0.32891600    0.11262200
 H                 -2.69092400   -1.06596700   -3.42862200
 H                 -2.97244700    0.68769000   -3.49855300
 C                 -4.04885500   -0.33033000   -1.92450200
 C                 -4.72318000    0.79385100   -1.42725800
 C                 -4.44455700   -1.59945800   -1.48102300
 C                 -5.77274400    0.65407100   -0.51891400
 H                 -4.41101000    1.78375400   -1.74914700
 C                 -5.49057500   -1.74338000   -0.56622400
 H                 -3.92253400   -2.47726900   -1.85166600
 C                 -6.16020200   -0.61691900   -0.08268600
 H                 -6.28797500    1.53686000   -0.15001200
 H                 -5.78428500   -2.73577400   -0.23448000
 H                 -6.97917500   -0.72748800    0.62279700
71
 Complex 5 So (THF)
 N                  1.88496100    1.06334800   -1.33342800
 N                  0.86452200   -1.90113700   -1.16566300
 N                 -2.54594400   -0.58598900   -0.26082300
 O                 -1.27773200    0.42143100   -1.92351400
 C                 -1.38757000   -0.74169400    0.42583500
 C                 -1.44060500   -1.48479900    1.73185600
 H                 -0.81648200   -0.91680700    2.43323900
 H                 -0.85952500   -2.40471700    1.55363300
 C                 -2.77536400   -1.85117000    2.42791300
 C                 -3.58482800   -0.58061700    2.74565400
 H                 -2.99848700    0.11034800    3.36357500
 H                 -4.49478000   -0.83210300    3.30370500
 H                 -3.88059500   -0.05729000    1.83327300
 C                 -3.61559300   -2.82643000    1.58319900
 H                 -3.95016800   -2.36223200    0.65418100
 H                 -4.49895000   -3.15384600    2.14480200
 H                 -3.03455900   -3.72160400    1.32802900
 C                 -2.40410200   -2.54652900    3.75337800
 H                 -1.81903200   -3.45679900    3.57408000
 H                 -3.30511200   -2.83221900    4.30825300
 H                 -1.80812100   -1.88850400    4.39713300
 C                 -2.36865200    0.02613100   -1.43480400
 C                 -3.64647400    0.31222700   -2.22800000
 C                 -0.02586500    1.88086800    0.36094400
 C                 -1.03639800    2.32008500    1.23335400
 H                 -1.77562600    1.60752700    1.58976800
 C                 -1.13639800    3.64726000    1.67147800
 C                 -2.25833400    4.07985500    2.58275300
 H                 -1.90910000    4.79044400    3.33968700
 H                 -2.71243300    3.22711400    3.09630800
 H                 -3.05200200    4.58099600    2.01373000
 C                 -0.18479100    4.57689300    1.22105500
 H                 -0.24083700    5.61075800    1.55230100
 C                  0.82462300    4.18430700    0.35044900
 H                  1.54441300    4.92476300    0.01360500
 C                  0.91330400    2.85205700   -0.08724100
 C                  1.95672700    2.38558800   -1.00935500
 C                  2.97703600    3.18058300   -1.55323000
 H                  3.03947800    4.23083200   -1.29522100
 C                  3.90625100    2.62066800   -2.42059700
 H                  4.69586400    3.23477500   -2.84258200
 C                  3.81414000    1.26419000   -2.74056000
 H                  4.51859700    0.78640300   -3.41198000
 C                  2.78780100    0.52393100   -2.16997400
 H                  2.67310600   -0.53401300   -2.37665300
 C                  1.53452700   -0.60404500    1.06025100
 C                  1.87185700    0.07658200    2.24305000
 H                  1.39697300    1.02986300    2.45648900
 C                  2.79391100   -0.43191200    3.16553000
 C                  3.12993500    0.32493300    4.42678800
 H                  2.90196600   -0.27120300    5.31859600
 H                  2.57066400    1.26243100    4.49479800
 H                  4.19906100    0.56523600    4.47035200
 C                  3.40862400   -1.66890600    2.89933400
 H                  4.12587500   -2.07734000    3.60678700
 C                  3.10331000   -2.36994200    1.74086600
 H                  3.58728100   -3.32554200    1.55772800
 C                  2.17670200   -1.85264800    0.81795600
 C                  1.79834600   -2.55148600   -0.41314400
 C                  2.30484600   -3.78412500   -0.85270200
 H                  3.05181700   -4.30096400   -0.26222800
 C                  1.84879200   -4.33498600   -2.04323200
 H                  2.23894600   -5.28850500   -2.38554900
 C                  0.88446300   -3.65470000   -2.79364300
 H                  0.49999400   -4.05424500   -3.72509700
 C                  0.41929100   -2.43815000   -2.31593100
 H                 -0.32777600   -1.85918100   -2.84842300
 Ir                 0.24866200   -0.00554900   -0.36596400
 F                 -3.38283700    0.58460900   -3.51691500
 F                 -4.27561100    1.38553300   -1.69783300
 F                 -4.50237800   -0.72638700   -2.19024700
71
 Complex 5 T1 (THF)
 N                  1.72109500    1.00852800   -1.53968500
 N                 -0.57922900   -1.26806400   -1.82191900
 N                 -2.44160900    0.67219200    0.54944800
 O                 -0.98404000    1.68800500   -0.95703600
 C                 -1.48277100   -0.20674000    0.75070200
 C                 -1.59934200   -1.40216200    1.67169500
 H                 -0.68853800   -1.44030400    2.28435100
 H                 -1.55187100   -2.30528600    1.04337000
 C                 -2.82869400   -1.51530800    2.61357400
 C                 -2.89523200   -0.31120700    3.56882800
 H                 -1.96893800   -0.21976100    4.14933200
 H                 -3.72178800   -0.42691500    4.28027600
 H                 -3.04660100    0.62157400    3.02061900
 C                 -4.13730900   -1.63625300    1.81383200
 H                 -4.33523600   -0.72824200    1.24068000
 H                 -4.98496800   -1.81099700    2.48770800
 H                 -4.09028200   -2.47880100    1.11246200
 C                 -2.63213400   -2.80115500    3.44214000
 H                 -2.56643500   -3.68559000    2.79707100
 H                 -3.47246900   -2.95144200    4.12986900
 H                 -1.71434400   -2.75427900    4.04035100
 C                 -2.13790100    1.63982300   -0.32402500
 C                 -3.20944400    2.54759400   -0.81745200
 C                  1.16206700    1.24328600    1.05770800
 C                  0.85598600    1.35405200    2.42134400
 H                  0.04319600    0.76099900    2.83259000
 C                  1.56382700    2.20480300    3.28113000
 C                  1.18465700    2.31823100    4.73648500
 H                  2.06381800    2.47367600    5.37040800
 H                  0.66099200    1.42324100    5.08620300
 H                  0.51472600    3.17243300    4.89893700
 C                  2.61763000    2.97238700    2.75579300
 H                  3.18111600    3.63131600    3.41135700
 C                  2.94098600    2.89888800    1.40639200
 H                  3.75900700    3.50417600    1.02646900
 C                  2.22167700    2.04630300    0.55148800
 C                  2.49886000    1.91892400   -0.88123900
 C                  3.46356800    2.64009300   -1.60125900
 H                  4.08291300    3.36880200   -1.09240900
 C                  3.61592000    2.42678200   -2.96443700
 H                  4.36165900    2.98648400   -3.52046100
 C                  2.80240700    1.49324800   -3.61471700
 H                  2.89157500    1.29954700   -4.67742000
 C                  1.86184800    0.80781700   -2.86219200
 H                  1.19758900    0.07458000   -3.30474900
 C                  1.24439300   -1.62268000    0.11348500
 C                  2.21509500   -1.80996100    1.12305300
 H                  2.48027900   -0.96756500    1.75443900
 C                  2.83541100   -3.04027400    1.34760000
 C                  3.86784300   -3.21515400    2.43212900
 H                  3.59161100   -4.02824600    3.11321300
 H                  3.98763000   -2.30238200    3.02206200
 H                  4.84472100   -3.47376900    2.00633900
 C                  2.47662100   -4.12765000    0.52843300
 H                  2.94848200   -5.09392500    0.68737900
 C                  1.53104700   -3.98661600   -0.48452400
 H                  1.28651700   -4.84969300   -1.09585600
 C                  0.90867300   -2.75259400   -0.70602900
 C                 -0.10444500   -2.54114400   -1.75335300
 C                 -0.59670600   -3.51611100   -2.62991700
 H                 -0.22553700   -4.53286100   -2.58218400
 C                 -1.57423100   -3.17293100   -3.55963000
 H                 -1.96180800   -3.92379000   -4.24102800
 C                 -2.05373600   -1.86272300   -3.60356900
 H                 -2.81956000   -1.55986300   -4.30851300
 C                 -1.52779200   -0.93641300   -2.70983800
 H                 -1.85825200    0.09667700   -2.68141000
 Ir                 0.26140300    0.05512000   -0.31471900
 F                 -3.69841900    2.14437700   -2.03871300
 F                 -2.76244500    3.81458500   -1.01330800
 F                 -4.27017400    2.61353000    0.01440800
74
 Complex 6 So (THF)
 N                 -0.72378200   -0.98286800   -2.20682500
 H                 -0.87989700   -0.30038700   -2.94391200
 N                  1.65951700    0.83637900   -1.15584600
 N                 -1.42834100    1.55059300   -0.99470500
 O                  0.58336600   -2.83001300    0.04282300
 H                 -0.47720300   -2.98382300   -0.92364900
 O                 -1.12432900   -3.18095800   -1.72754000
 C                  0.91764200   -1.64956100    0.33335800
 C                  2.14652700   -1.54796200    1.24543800
 H                  1.82493900   -1.93705400    2.22305800
 H                  2.39826200   -0.49926100    1.40154200
 C                  3.43793800   -2.29410600    0.80280900
 C                  3.81633300   -1.87870800   -0.63011700
 H                  4.74341200   -2.37198600   -0.94563300
 H                  3.97251000   -0.79715800   -0.69771200
 H                  3.03276100   -2.15311400   -1.34378000
 C                  3.28868100   -3.82320900    0.88003000
 H                  4.23966900   -4.31154100    0.63249200
 H                  2.52215700   -4.18415700    0.19289500
 H                  3.00455200   -4.13860700    1.89126200
 C                  4.56500300   -1.85917400    1.76006700
 H                  4.32349600   -2.11404200    2.79875400
 H                  4.73360600   -0.77665000    1.71188300
 H                  5.50851100   -2.35657700    1.50463600
 C                 -1.20604700   -2.14558800   -2.52501900
 C                 -1.91332100   -2.42245300   -3.82246700
 C                  0.48289900    1.11684600    1.23060700
 C                 -0.12317100    1.26522800    2.49138900
 H                 -0.98726900    0.65067300    2.72977300
 C                  0.34350400    2.16491200    3.45699500
 C                 -0.33640300    2.29304400    4.79805500
 H                  0.36455100    2.10070100    5.61928200
 H                 -1.17068600    1.59229500    4.89548400
 H                 -0.72901500    3.30642000    4.94709700
 C                  1.46362000    2.96084400    3.15511500
 H                  1.83882000    3.66658500    3.89223000
 C                  2.09192000    2.84837700    1.92221100
 H                  2.95543900    3.47405200    1.71300900
 C                  1.61792000    1.93874000    0.95936800
 C                  2.26246200    1.75565000   -0.34597700
 C                  3.41199800    2.42619800   -0.79468700
 H                  3.90080100    3.14860300   -0.15192000
 C                  3.92102100    2.16411500   -2.06027400
 H                  4.80908500    2.68327000   -2.40756700
 C                  3.28195900    1.22586800   -2.87640500
 H                  3.64960600    0.98690800   -3.86800000
 C                  2.15721900    0.58366000   -2.37902800
 H                  1.62824400   -0.16989900   -2.95249400
 C                 -1.88002000   -0.62535400    0.52066600
 C                 -2.13413500   -1.72504100    1.36224400
 H                 -1.31369600   -2.38712800    1.62100700
 C                 -3.40268200   -2.01952700    1.87343800
 C                 -3.62693800   -3.23032900    2.74594200
 H                 -4.22934200   -2.98414300    3.62787100
 H                 -2.68101400   -3.66054600    3.08826500
 H                 -4.16799100   -4.01327200    2.19903700
 C                 -4.47942400   -1.17969800    1.53770800
 H                 -5.47312300   -1.39259300    1.92424600
 C                 -4.27465300   -0.07709500    0.71999300
 H                 -5.12024000    0.56299100    0.48344400
 C                 -2.99386500    0.21254100    0.21350200
 C                 -2.72869700    1.39194500   -0.62079000
 C                 -3.68672100    2.33321500   -1.03434000
 H                 -4.72351700    2.21567900   -0.74313800
 C                 -3.30574300    3.41600400   -1.81616600
 H                 -4.04635400    4.14300000   -2.13547100
 C                 -1.96524700    3.56043300   -2.18422100
 H                 -1.62508300    4.39306700   -2.78976000
 C                 -1.06207800    2.60074400   -1.74705500
 H                 -0.00781300    2.65991500   -1.99555700
 Ir                -0.10736900   -0.06424800   -0.30948600
 H                 -1.92861900   -1.54783600   -4.47594200
 H                 -1.42770300   -3.25597800   -4.33873200
 H                 -2.94351800   -2.72557500   -3.60855000
74
 Complex 6 T1 (THF)
 N                  0.69009800    0.98951200   -2.22246100
 H                  0.89712100    0.29593900   -2.93611500
 N                 -1.63712600   -0.86724900   -1.16529200
 N                  1.44306600   -1.49231100   -1.01746000
 O                 -0.68880400    2.81517900    0.02532600
 H                  0.36190300    3.00034000   -0.96020700
 O                  0.99037900    3.21022600   -1.77068000
 C                 -0.97390100    1.62907900    0.33031200
 C                 -2.19671200    1.46647200    1.23674100
 H                 -1.87168600    1.81007300    2.23049000
 H                 -2.42661700    0.40691100    1.34584300
 C                 -3.50463600    2.20813600    0.84113300
 C                 -3.88477400    1.85642700   -0.60836200
 H                 -4.82714600    2.34025400   -0.89121300
 H                 -4.01371700    0.77573900   -0.73053900
 H                 -3.11564900    2.18766600   -1.31366200
 C                 -3.38335000    3.73363500    0.99616700
 H                 -4.34731400    4.21581700    0.79106300
 H                 -2.63635600    4.14482800    0.31580000
 H                 -3.08793300    4.00037400    2.01814600
 C                 -4.61424600    1.70180900    1.78372200
 H                 -4.37183200    1.91437300    2.83170400
 H                 -4.75758000    0.61900400    1.68625400
 H                 -5.57080100    2.18795900    1.55733600
 C                  1.12198700    2.16923900   -2.55284600
 C                  1.82974300    2.45491200   -3.84699400
 C                 -0.43856700   -1.15263700    1.21328500
 C                  0.18751400   -1.30684000    2.46186700
 H                  1.03764100   -0.67420000    2.70097000
 C                 -0.24953600   -2.23395700    3.41545300
 C                  0.44662200   -2.36874700    4.74706300
 H                 -0.24538400   -2.18062500    5.57675000
 H                  1.28147000   -1.66806500    4.83835000
 H                  0.84063000   -3.38284400    4.88523200
 C                 -1.35443500   -3.04796500    3.10986300
 H                 -1.70613400   -3.77537100    3.83716800
 C                 -1.99834000   -2.92751800    1.88594000
 H                 -2.84834500   -3.56949000    1.67276400
 C                 -1.55650300   -1.99084400    0.93471200
 C                 -2.21738800   -1.80286500   -0.36195400
 C                 -3.36366200   -2.48198900   -0.80440700
 H                 -3.83513500   -3.21956900   -0.16619900
 C                 -3.89136700   -2.20635200   -2.05948900
 H                 -4.77712300   -2.73133900   -2.40364600
 C                 -3.27547600   -1.24746600   -2.86907500
 H                 -3.65902600   -0.99865600   -3.85205000
 C                 -2.15169300   -0.59902400   -2.37746400
 H                 -1.63711700    0.16715100   -2.94706600
 C                  1.82264500    0.67742900    0.54609900
 C                  2.02356500    1.75581400    1.42671800
 H                  1.16734000    2.36114100    1.70697500
 C                  3.27389300    2.10606500    1.93450000
 C                  3.46886500    3.27242100    2.86347000
 H                  3.86058600    2.95336200    3.83939100
 H                  2.52828200    3.80301800    3.03999200
 H                  4.19085400    3.99575200    2.46052800
 C                  4.40292900    1.31715000    1.53313500
 H                  5.38603900    1.58759300    1.91399900
 C                  4.28661200    0.23870600    0.69061400
 H                  5.17449600   -0.32729100    0.42642900
 C                  3.00498100   -0.15266600    0.18554400
 C                  2.78679300   -1.28492800   -0.62893400
 C                  3.77933800   -2.21626200   -1.06821300
 H                  4.81422800   -2.05767500   -0.78419400
 C                  3.43507300   -3.30330400   -1.83096600
 H                  4.19198000   -4.00839900   -2.15996900
 C                  2.06417200   -3.50148500   -2.18079200
 H                  1.74537500   -4.35090400   -2.77398400
 C                  1.12962300   -2.56940600   -1.74494900
 H                  0.07760900   -2.68080100   -1.99227900
 Ir                 0.13231800    0.07082200   -0.30758500
 H                  1.87095600    1.57588700   -4.49309400
 H                  1.32586200    3.27252000   -4.37079600
 H                  2.85052500    2.78509100   -3.62812500
84
 Complex 7 So (THF)
 N                  1.14810500   -1.00874700   -1.35422100
 H                  1.72768300   -1.64725700   -0.81478500
 N                 -1.43695100   -1.81250400    0.34865000
 N                  1.16282400   -0.41166800    1.47590000
 O                 -1.15763400    0.68322500   -2.74959000
 H                  0.22152500    0.43366200   -3.01522900
 O                  1.20561900    0.17909300   -3.30578500
 C                 -1.56689000    0.47060700   -1.57483700
 C                 -3.08026300    0.64274900   -1.39840200
 H                 -3.27549400    1.71838200   -1.52297800
 H                 -3.35682400    0.39639300   -0.37378400
 C                 -4.01515300   -0.15393200   -2.35356200
 C                 -3.65736700   -1.65020600   -2.30767000
 H                 -4.33355300   -2.23223400   -2.94525100
 H                 -3.73628600   -2.04302900   -1.28887900
 H                 -2.63515200   -1.82485800   -2.65859200
 C                 -3.94552500    0.35358200   -3.80389300
 H                 -4.67719600   -0.17507000   -4.42793100
 H                 -2.95223200    0.20687800   -4.23052700
 H                 -4.17517200    1.42475400   -3.85512300
 C                 -5.45489500    0.03053800   -1.83505800
 H                 -5.74261100    1.08855300   -1.83227900
 H                 -5.56188800   -0.34760100   -0.81129900
 H                 -6.17030100   -0.50887900   -2.46743900
 C                  1.73780000   -0.65620900   -2.45400000
 C                  3.10673200   -1.18604400   -2.85922900
 C                 -1.59556800    0.65600600    1.36176300
 C                 -1.68951700    1.95468800    1.89375200
 H                 -1.06043400    2.73632000    1.47500600
 C                 -2.56663000    2.28667700    2.93322700
 C                 -2.62671700    3.68979500    3.48559000
 H                 -3.65757500    4.06099100    3.52069600
 H                 -2.03468400    4.38506600    2.88331400
 H                 -2.24119600    3.72523900    4.51240800
 C                 -3.39090100    1.28090600    3.46998800
 H                 -4.08000000    1.52146900    4.27581700
 C                 -3.32882500   -0.01549000    2.97620100
 H                 -3.97880600   -0.77323300    3.40531800
 C                 -2.44202300   -0.34079600    1.93399800
 C                 -2.35156400   -1.68613800    1.35472300
 C                 -3.10944400   -2.80216800    1.74513200
 H                 -3.84239200   -2.70743100    2.53758500
 C                 -2.91653800   -4.02738300    1.11953500
 H                 -3.50213800   -4.89031500    1.42163500
 C                 -1.96575100   -4.13627100    0.10038000
 H                 -1.78689500   -5.07287500   -0.41569200
 C                 -1.25200900   -3.00029800   -0.25330600
 H                 -0.51214400   -3.01146000   -1.04648400
 C                  0.80583300    1.67035100   -0.19173800
 C                  0.63636200    2.77857900   -1.04169500
 H                 -0.20499000    2.78870800   -1.72830100
 C                  1.51645900    3.86731600   -1.06313000
 C                  1.31136800    5.00783700   -2.03003500
 H                  1.58729200    5.96970800   -1.58465200
 H                  0.27093800    5.07003000   -2.36334900
 H                  1.93358700    4.87735800   -2.92519500
 C                  2.62053600    3.86154100   -0.19358800
 H                  3.31762400    4.69599100   -0.19730200
 C                  2.82174400    2.79365000    0.67133200
 H                  3.68103700    2.81188800    1.33591300
 C                  1.93007900    1.70621400    0.68730200
 C                  2.10138500    0.56725800    1.59746000
 C                  3.12843000    0.42888300    2.54569500
 H                  3.87490600    1.20625700    2.65113900
 C                  3.18964100   -0.70528800    3.34384100
 H                  3.98671300   -0.81465100    4.07298000
 C                  2.22066900   -1.70100100    3.19676700
 H                  2.23135200   -2.60276900    3.79865900
 C                  1.22304200   -1.50666200    2.25106900
 H                  0.43987100   -2.24100900    2.09739300
 Ir                -0.33753700   -0.01246000   -0.08035600
 H                  2.95969400   -2.13494700   -3.38841300
 H                  3.52684100   -0.47834100   -3.57865400
 C                  4.02535800   -1.36581200   -1.67163900
 C                  4.66086100   -0.24981300   -1.10650500
 C                  4.19348900   -2.61778200   -1.06717200
 C                  5.44517200   -0.38443600    0.03776300
 H                  4.52403100    0.72869200   -1.55911600
 C                  4.97620400   -2.75382400    0.08363300
 H                  3.70921600   -3.49011200   -1.49942100
 C                  5.60191400   -1.63721200    0.63910000
 H                  5.92668200    0.48982500    0.46623000
 H                  5.09604200   -3.73116900    0.54255000
 H                  6.20658000   -1.74006800    1.53541600
84
 Complex 7 T1 (THF)
 N                  1.39767600   -0.79162200   -1.14870400
 H                  2.09083000   -1.17835000   -0.51310600
 N                 -0.86583300   -1.86308200    0.77423500
 N                  1.23736000    0.36405900    1.44008200
 O                 -1.23692900   -0.07551100   -2.77791700
 H                  0.19183400    0.03202900   -3.03886600
 O                  1.20587100   -0.02662200   -3.29476400
 C                 -1.59246600   -0.16944900   -1.57509300
 C                 -3.07189600   -0.47375700   -1.34175500
 H                 -3.58866500    0.49288100   -1.44653300
 H                 -3.21020500   -0.76927600   -0.30122500
 C                 -3.75866700   -1.53182500   -2.24767100
 C                 -2.93319100   -2.83188800   -2.24750300
 H                 -3.43579100   -3.61177500   -2.83173500
 H                 -2.79751300   -3.21329500   -1.22919900
 H                 -1.94248400   -2.67277000   -2.68467000
 C                 -3.94868900   -1.03026000   -3.68980300
 H                 -4.50227100   -1.76909400   -4.28266000
 H                 -2.98878300   -0.84348200   -4.17304200
 H                 -4.52146400   -0.09483300   -3.70581900
 C                 -5.14478000   -1.81988500   -1.63833500
 H                 -5.75381500   -0.90930400   -1.58986900
 H                 -5.05881900   -2.21782700   -0.62003500
 H                 -5.69081800   -2.55597400   -2.24033300
 C                  1.90029700   -0.55147900   -2.31850900
 C                  3.34894500   -0.84021100   -2.67563000
 C                 -1.70581200    0.62728400    1.29131600
 C                 -2.17148300    1.92832600    1.54635300
 H                 -1.80293000    2.74481300    0.93138400
 C                 -3.10109800    2.21273600    2.55373100
 C                 -3.57159200    3.62438300    2.80212400
 H                 -4.66607200    3.68633500    2.79285100
 H                 -3.18571300    4.31656200    2.04820200
 H                 -3.24141700    3.98188400    3.78541100
 C                 -3.58398600    1.15645800    3.34598500
 H                 -4.30489000    1.35980300    4.13386300
 C                 -3.14889400   -0.14324400    3.12464800
 H                 -3.54151900   -0.94220500    3.74727100
 C                 -2.21759000   -0.42231200    2.10827700
 C                 -1.75268800   -1.78161700    1.80649800
 C                 -2.15232400   -2.95245000    2.46994600
 H                 -2.85328500   -2.89485200    3.29383800
 C                 -1.64947700   -4.18315200    2.06813300
 H                 -1.95849700   -5.08944600    2.57982300
 C                 -0.74755800   -4.24327200    1.00168800
 H                 -0.33811900   -5.18444600    0.65275000
 C                 -0.38362400   -3.05543100    0.38352100
 H                  0.30881300   -3.03213700   -0.45104100
 C                  0.25961800    1.91212800   -0.54874600
 C                 -0.28758500    2.76080500   -1.52755200
 H                 -1.12855200    2.39980600   -2.11173900
 C                  0.21705200    4.03063500   -1.80632700
 C                 -0.36851100    4.91730200   -2.87049700
 H                 -0.71581700    5.87387400   -2.45613100
 H                 -1.21928000    4.43938700   -3.36565900
 H                  0.37164700    5.16507000   -3.64379100
 C                  1.35086400    4.47980300   -1.05040900
 H                  1.76213300    5.46351000   -1.26892900
 C                  1.92913200    3.71801800   -0.06486500
 H                  2.78033200    4.11167800    0.48157200
 C                  1.40062300    2.42656000    0.25757700
 C                  1.89493900    1.60696100    1.29440000
 C                  2.97985800    1.91720800    2.17327700
 H                  3.49268600    2.86698400    2.06446300
 C                  3.37227800    1.03234200    3.14533200
 H                  4.19651000    1.27238600    3.80967400
 C                  2.68006200   -0.21034100    3.27453900
 H                  2.95625300   -0.94016400    4.02673900
 C                  1.63255400   -0.47739900    2.40042900
 H                  1.08259800   -1.41194100    2.46410200
 Ir                -0.29225500    0.06581500   -0.05997300
 H                  3.34932000   -1.62587700   -3.43965500
 H                  3.73401100    0.06454100   -3.15886700
 C                  4.19633100   -1.22572300   -1.48709500
 C                  4.66774800   -0.23629700   -0.61120000
 C                  4.44554200   -2.57087200   -1.18560900
 C                  5.37141000   -0.58463900    0.54157300
 H                  4.46350900    0.80881200   -0.82805400
 C                  5.15296400   -2.92199900   -0.03272800
 H                  4.07974000   -3.34476100   -1.85581100
 C                  5.61409500   -1.92960000    0.83473300
 H                  5.71892700    0.19227800    1.21523700
 H                  5.34123300   -3.96906500    0.18724000
 H                  6.15959200   -2.20102800    1.73391000
74
 Complex 8 So (THF)
 N                  2.27443900    0.11617900    0.37541900
 H                  2.81206000   -0.63491100   -0.04752100
 N                 -0.05570100    1.95565800   -0.98412400
 N                  0.77576200   -0.93923300   -1.86787800
 O                  0.30323900    1.50773700    2.45783300
 H                  1.23453200    1.74724800    2.03989100
 O                  2.59756400    2.00986100    1.63271000
 F                  5.08937400    0.88478000    2.14832100
 F                  4.95280400   -0.26212200    0.30293100
 F                  5.06033500    1.91213600    0.22801900
 C                 -0.43012200    0.71866100    1.73004800
 C                 -1.73051800    0.39521000    2.43896800
 H                 -1.46098100   -0.03989400    3.41070100
 H                 -2.25657100   -0.36937800    1.86933400
 C                 -2.71066500    1.58285600    2.71462400
 C                 -2.99601200    2.37268800    1.42636900
 H                 -3.68367200    3.20115100    1.63372000
 H                 -3.45169200    1.73771600    0.66302900
 H                 -2.08003500    2.79983300    1.00494800
 C                 -2.16545900    2.53651600    3.79157800
 H                 -2.91754700    3.29738400    4.03183700
 H                 -1.25999800    3.04782400    3.45906900
 H                 -1.92441200    1.99730700    4.71487600
 C                 -4.02490500    0.95806200    3.22089100
 H                 -3.86219900    0.37521100    4.13513500
 H                 -4.46264100    0.29204800    2.46829500
 H                 -4.76109100    1.73780200    3.44833800
 C                  3.01199200    0.99634700    0.99019600
 C                  4.54292600    0.87185100    0.91801800
 C                 -1.76750100   -0.09405400   -0.74383000
 C                 -2.68573700   -1.14550600   -0.58424000
 H                 -2.41262300   -1.98975900    0.04320400
 C                 -3.94787600   -1.14824300   -1.19061300
 C                 -4.91859500   -2.28155200   -0.96717700
 H                 -5.81815100   -1.93164900   -0.44587900
 H                 -4.47332000   -3.08125800   -0.36813600
 H                 -5.25106600   -2.71478000   -1.91786400
 C                 -4.30433000   -0.06131100   -2.00821400
 H                 -5.27819000   -0.04572500   -2.49106200
 C                 -3.42028900    0.99222900   -2.20070300
 H                 -3.72193900    1.82184800   -2.83368900
 C                 -2.16015700    0.98921400   -1.57595000
 C                 -1.21870400    2.10971100   -1.68350800
 C                 -1.44336200    3.28954800   -2.40915800
 H                 -2.36500000    3.41406900   -2.96452200
 C                 -0.48877600    4.29811200   -2.41058600
 H                 -0.66295500    5.21151700   -2.97112400
 C                  0.68851200    4.12616800   -1.67909300
 H                  1.45628200    4.89083800   -1.64328700
 C                  0.86276600    2.93900900   -0.98073100
 H                  1.74651300    2.76006300   -0.38277800
 C                  0.22412200   -1.94444200    0.55831700
 C                 -0.00267200   -2.48752100    1.83551700
 H                 -0.24208500   -1.82381100    2.66011100
 C                  0.06134600   -3.86011800    2.10489500
 C                 -0.18985600   -4.39431400    3.49352200
 H                 -0.96706100   -5.16749100    3.48617600
 H                 -0.50513200   -3.60326000    4.18014500
 H                  0.71415200   -4.85726000    3.90809800
 C                  0.37258300   -4.73953900    1.05413100
 H                  0.42043700   -5.80933500    1.24113600
 C                  0.62909500   -4.24517600   -0.21708200
 H                  0.87799200   -4.94284100   -1.01148300
 C                  0.56693400   -2.86396300   -0.47522300
 C                  0.85814500   -2.29729200   -1.79717100
 C                  1.21711800   -3.03154100   -2.93882000
 H                  1.27990000   -4.11176200   -2.88948000
 C                  1.49326300   -2.37266800   -4.12934900
 H                  1.76946100   -2.93944600   -5.01323700
 C                  1.41504700   -0.97847500   -4.17588600
 H                  1.62847700   -0.42394300   -5.08267800
 C                  1.05148500   -0.30341400   -3.01912200
 H                  0.97351300    0.77718500   -2.99764400
 Ir                 0.13604800    0.01211700   -0.01796200
74
 Complex 8 T1 (THF)
 N                  2.27883200    0.15808300   -0.34004000
 H                  2.70580300    0.93478100    0.15623200
 N                  0.29227200   -1.81584000    1.07260500
 N                  0.62682400    1.21575800    1.70168300
 O                  0.53161900   -1.65813900   -2.37130100
 H                  1.52609600   -1.65825000   -1.99677600
 O                  2.89027500   -1.61736100   -1.66352600
 F                  5.27088300   -0.23311400   -1.95415900
 F                  4.88255400    0.83158500   -0.09499800
 F                  5.22088200   -1.32018000   -0.06682000
 C                 -0.31392700   -0.95684800   -1.69973800
 C                 -1.67756000   -0.94194900   -2.35338600
 H                 -1.52742900   -0.56328100   -3.37348400
 H                 -2.31268100   -0.23217100   -1.82519300
 C                 -2.42609600   -2.31230900   -2.45797800
 C                 -2.50245400   -2.99803200   -1.08392000
 H                 -3.04228100   -3.94851000   -1.16483700
 H                 -3.02625500   -2.37297000   -0.35667300
 H                 -1.50694700   -3.21431500   -0.68303000
 C                 -1.75409800   -3.25488900   -3.47079600
 H                 -2.35744600   -4.16235700   -3.59086500
 H                 -0.75507400   -3.55557500   -3.14819600
 H                 -1.66067200   -2.77993900   -4.45425100
 C                 -3.85284800   -1.99283000   -2.94268500
 H                 -3.83983200   -1.48839900   -3.91588300
 H                 -4.37609200   -1.34379400   -2.23129400
 H                 -4.43692500   -2.91388200   -3.05043300
 C                  3.14703500   -0.60518000   -0.94943500
 C                  4.64868400   -0.31840100   -0.76596000
 C                 -1.71765900   -0.06361400    0.76993800
 C                 -2.75151500    0.86770800    0.59261300
 H                 -2.61547100    1.67788600   -0.11765100
 C                 -3.97776800    0.76617500    1.26321300
 C                 -5.08386400    1.76420200    1.03443800
 H                 -6.02532300    1.27082200    0.76271900
 H                 -4.82978600    2.46520900    0.23349300
 H                 -5.28579700    2.35262400    1.93942500
 C                 -4.14578200   -0.29540400    2.18103700
 H                 -5.08810800   -0.38890700    2.71662000
 C                 -3.13973700   -1.21843900    2.40991000
 H                 -3.30960100   -2.01955900    3.12280500
 C                 -1.90443800   -1.12863600    1.71984300
 C                 -0.82256200   -2.06178900    1.87824400
 C                 -0.83663800   -3.20680200    2.70679000
 H                 -1.69084300   -3.38086700    3.35185900
 C                  0.21217500   -4.10221500    2.69227300
 H                  0.19650400   -4.97982800    3.33068500
 C                  1.30538400   -3.86413900    1.81767700
 H                  2.14612000   -4.54603900    1.75879200
 C                  1.29307000   -2.72357400    1.03977500
 H                  2.11135500   -2.50693600    0.36575900
 C                 -0.11116900    1.89185200   -0.78205200
 C                 -0.38760200    2.25941900   -2.11293100
 H                 -0.40261300    1.49267400   -2.88202300
 C                 -0.67147200    3.57365100   -2.48808200
 C                 -0.97128000    3.94220700   -3.91749500
 H                 -1.90810400    4.50670400   -3.99580300
 H                 -1.05607000    3.05495700   -4.55173900
 H                 -0.18179900    4.57912200   -4.33685600
 C                 -0.67297800    4.56857600   -1.48161200
 H                 -0.91245200    5.59433000   -1.75164800
 C                 -0.36501800    4.26594800   -0.16446400
 H                 -0.36699300    5.06128900    0.57446800
 C                 -0.05506900    2.94225400    0.20931300
 C                  0.37698800    2.56205800    1.53833200
 C                  0.61226000    3.44219000    2.61741500
 H                  0.43249600    4.50367200    2.49213400
 C                  1.08051800    2.95327200    3.82219900
 H                  1.26077300    3.62936400    4.65203200
 C                  1.33192900    1.57220900    3.96035400
 H                  1.69793000    1.14970900    4.88877200
 C                  1.09316300    0.74841200    2.87118000
 H                  1.26522900   -0.32131100    2.91604000
 Ir                 0.14655500    0.04476100   -0.02956600
76
 Complex 9 So (THF)
 O                 -1.82650500   -1.08100000   -0.02146700
 N                 -0.25939700    0.28646100   -1.94934800
 N                  1.08397100   -2.36100700   -0.78221000
 N                 -1.96017900    1.00859900    0.83491900
 H                 -2.55666900    1.77535500    1.12727600
 C                 -0.47360200    1.17595200    0.93052500
 C                 -2.52775800   -0.11572000    0.40052500
 C                 -0.09292300    1.14670400    2.43248200
 H                  0.89562800    1.60797000    2.53976100
 H                 -0.78316700    1.73884300    3.05194000
 C                  0.02812800   -0.27613600    2.91463000
 C                  0.39880900   -1.22667300    1.92894100
 C                  0.64671100   -2.54095100    2.36726900
 H                  0.94949600   -3.30072300    1.65159800
 C                  0.50176700   -2.90586300    3.71226100
 H                  0.69680800   -3.93202400    4.01734100
 C                  0.10029800   -1.96144500    4.65865300
 H                 -0.02452300   -2.24385500    5.70098200
 C                 -0.13332500   -0.64256500    4.25269700
 H                 -0.43238000    0.10545000    4.98557200
 C                 -0.12578800    2.48798400    0.24248100
 C                  0.29226800    3.60227400    0.98501300
 H                  0.32297300    3.53644100    2.06630100
 C                  0.69284700    4.81326300    0.40461700
 C                  1.18740900    5.94679100    1.26808400
 H                  0.60023500    6.03454200    2.18822000
 H                  1.14418100    6.90384300    0.73991500
 H                  2.23046400    5.78137500    1.56668800
 C                  0.65038400    4.91938200   -0.98656700
 H                  0.96868100    5.83578800   -1.47611100
 C                  0.20189900    3.84610600   -1.75084100
 H                  0.18887700    3.94220200   -2.83217400
 C                 -0.19517700    2.63159400   -1.16730700
 C                 -0.66318300    1.57497500   -2.10151500
 C                 -1.49146800    1.93804400   -3.17844400
 H                 -1.85549500    2.95651700   -3.24257200
 C                 -1.85077000    1.00348900   -4.14039300
 H                 -2.49370700    1.28502400   -4.96853600
 C                 -1.36399800   -0.29654400   -4.01643000
 H                 -1.59006700   -1.06621300   -4.74616500
 C                 -0.58858900   -0.60531100   -2.90827300
 H                 -0.22178000   -1.61254200   -2.76477800
 C                  2.28614100   -0.12374400   -0.04980200
 C                  2.93639900    1.06470300    0.33431700
 H                  2.34792200    1.87883700    0.74457700
 C                  4.31509000    1.26022600    0.19721100
 C                  4.95679700    2.55075700    0.64626100
 H                  5.72546000    2.88403500   -0.05982800
 H                  5.44833300    2.42770700    1.62019600
 H                  4.21711000    3.35095900    0.74916000
 C                  5.09784200    0.22603000   -0.34645600
 H                  6.16956900    0.36376200   -0.46672300
 C                  4.50327400   -0.96935300   -0.72923200
 H                  5.12307200   -1.75756700   -1.14891400
 C                  3.11756000   -1.15688100   -0.58438600
 C                  2.43642900   -2.39720500   -0.95794700
 C                  3.04678000   -3.56793600   -1.43575500
 H                  4.12155800   -3.59778000   -1.57190700
 C                  2.27479500   -4.68657500   -1.72057200
 H                  2.74490800   -5.59407200   -2.08708700
 C                  0.89073400   -4.63302800   -1.52388400
 H                  0.25243600   -5.48567900   -1.72706700
 C                  0.33971400   -3.45019000   -1.05221400
 H                 -0.72491200   -3.34221400   -0.87240200
 Ir                 0.32128900   -0.54082800    0.02083900
 C                 -4.01116900   -0.22116700    0.37531600
 C                 -4.81335900    0.37396500    1.35904500
 C                 -4.60842700   -0.95043300   -0.66269700
 C                 -6.20087100    0.24560600    1.29831800
 H                 -4.35535200    0.91040400    2.18465000
 C                 -5.99540600   -1.06623900   -0.72560400
 H                 -3.97740900   -1.40982000   -1.41638100
 C                 -6.79350900   -0.46941200    0.25476300
 H                 -6.81771500    0.69809600    2.06893500
 H                 -6.45467900   -1.62241300   -1.53742800
 H                 -7.87432200   -0.56567900    0.20802700
76
 Complex 9 T1 (THF)
 O                 -1.79905300   -1.07006400    0.01292700
 N                 -0.27168600    0.24649800   -1.92790700
 N                  1.03814900   -2.37063500   -0.75502300
 N                 -1.93027400    1.01662200    0.87133800
 H                 -2.52201500    1.79268900    1.14781300
 C                 -0.44444900    1.19223200    0.96000500
 C                 -2.50290300   -0.09745700    0.42272400
 C                 -0.05608100    1.17217100    2.45839800
 H                  0.94148600    1.61665200    2.55695900
 H                 -0.73354100    1.77455400    3.08044700
 C                  0.04274400   -0.25044700    2.94480100
 C                  0.38720000   -1.22257200    1.96781500
 C                  0.60266200   -2.54708600    2.39487500
 H                  0.87155700   -3.30892100    1.67046000
 C                  0.46604100   -2.89946500    3.73960200
 H                  0.63418800   -3.92785100    4.04986500
 C                  0.10413600   -1.93495900    4.68555600
 H                 -0.01364100   -2.21170900    5.72993200
 C                 -0.10361200   -0.61097800    4.28558100
 H                 -0.37243700    0.14297500    5.02265400
 C                 -0.10928700    2.49133200    0.24617500
 C                  0.31238600    3.61808300    0.96438800
 H                  0.35810100    3.56949000    2.04637800
 C                  0.70030500    4.82022400    0.35603600
 C                  1.20031000    5.97149300    1.19189600
 H                  0.60832500    6.08890000    2.10571000
 H                  1.16877100    6.91429300    0.63812500
 H                  2.23981900    5.80435900    1.50138900
 C                  0.63845600    4.89906400   -1.03584300
 H                  0.94556000    5.80769800   -1.54641800
 C                  0.18478400    3.81026300   -1.77585200
 H                  0.15605600    3.88724400   -2.85836800
 C                 -0.19890400    2.60487400   -1.16603700
 C                 -0.68668700    1.53283400   -2.07559400
 C                 -1.54713700    1.87722800   -3.13154400
 H                 -1.91698300    2.89335600   -3.19997000
 C                 -1.93011000    0.92650700   -4.06995400
 H                 -2.60001300    1.19483700   -4.88087200
 C                 -1.43559800   -0.37103600   -3.94608000
 H                 -1.68056300   -1.14908800   -4.66048800
 C                 -0.62682600   -0.66401100   -2.85794200
 H                 -0.24856000   -1.66544400   -2.70154600
 C                  2.27740700   -0.11610100   -0.07744900
 C                  2.91516300    1.08844700    0.27284400
 H                  2.31961000    1.89404500    0.68835800
 C                  4.28382800    1.30432600    0.10351500
 C                  4.93647200    2.61074200    0.47487600
 H                  5.45547800    3.06321800   -0.38081000
 H                  5.68865800    2.48233300    1.26529400
 H                  4.19786500    3.33469400    0.83399400
 C                  5.05626300    0.24046100   -0.44081100
 H                  6.12596600    0.38756100   -0.57979900
 C                  4.49317100   -0.96821200   -0.80144800
 H                  5.12827300   -1.74822400   -1.21182200
 C                  3.09672600   -1.19462400   -0.64631500
 C                  2.42791600   -2.39991800   -0.99162400
 C                  3.01019600   -3.58892700   -1.50779300
 H                  4.07841600   -3.61033400   -1.70078500
 C                  2.24229200   -4.70296900   -1.75323300
 H                  2.69361000   -5.60920900   -2.14507800
 C                  0.83840500   -4.65482900   -1.47457100
 H                  0.19632300   -5.51222700   -1.64262700
 C                  0.30535800   -3.47914800   -0.98191300
 H                 -0.75338200   -3.38697500   -0.75436800
 Ir                 0.35262900   -0.54787100    0.07377700
 C                 -3.98420100   -0.19159300    0.36010000
 C                 -4.81383500    0.46924100    1.27792100
 C                 -4.55392500   -0.97318600   -0.65586300
 C                 -6.19926800    0.35280200    1.17361100
 H                 -4.38260000    1.04647200    2.09028100
 C                 -5.93892800   -1.07685800   -0.76242800
 H                 -3.90317400   -1.48235400   -1.35868600
 C                 -6.76352500   -0.41508300    0.15189400
 H                 -6.83729300    0.85557000    1.89407900
 H                 -6.37573600   -1.67470500   -1.55669800
 H                 -7.84311100   -0.50192700    0.07156700
69
 Complex 10 So (THF)
 O                  0.78893000   -2.18009600    1.26204000
 N                 -0.42716000   -1.62133700   -1.25869300
 N                  2.41977700   -0.25314900   -0.83690300
 N                 -1.24853200   -1.55178200    2.01173600
 H                 -2.03157900   -1.76364700    2.62139800
 C                 -1.22374400   -0.22989700    1.30782500
 C                 -0.23275900   -2.41025400    1.96952400
 C                 -0.31469400   -3.68367300    2.76546100
 H                 -0.23645200   -4.53378600    2.08110300
 H                 -1.24093800   -3.76645600    3.33795800
 H                  0.53743200   -3.72823900    3.44983700
 C                 -1.08644700    0.87073900    2.39087500
 H                 -1.41357500    1.82152600    1.95406100
 H                 -1.73744900    0.68755700    3.25935400
 C                  0.35744300    1.03435800    2.79056700
 C                  1.31047600    0.69955700    1.79415400
 C                  2.66277900    0.95321500    2.09220300
 H                  3.42928800    0.72855000    1.35530800
 C                  3.05622900    1.48360900    3.32799400
 H                  4.11078600    1.66389500    3.52698400
 C                  2.10273200    1.77432900    4.30525400
 H                  2.40525400    2.17624800    5.26899600
 C                  0.74940100    1.54854400    4.02861700
 H                 -0.00408500    1.78478400    4.77865700
 C                 -2.51068800   -0.12119300    0.50033700
 C                 -3.53788300    0.74576800    0.90143500
 H                 -3.42699300    1.30735100    1.82153500
 C                 -4.71377800    0.94690000    0.16596800
 C                 -5.74729600    1.93914900    0.63736600
 H                 -5.92620600    1.84847600    1.71422400
 H                 -6.70097800    1.80416200    0.11890500
 H                 -5.41197500    2.96770700    0.45356000
 C                 -4.87634500    0.22828600   -1.01928900
 H                 -5.76479300    0.37035900   -1.62851600
 C                 -3.89453500   -0.67076700   -1.42548500
 H                 -4.03211200   -1.20875500   -2.35825400
 C                 -2.71577600   -0.87089400   -0.68743300
 C                 -1.76284200   -1.87134900   -1.23516600
 C                 -2.27131300   -3.06324600   -1.78229900
 H                 -3.32999600   -3.27508100   -1.69141800
 C                 -1.43047800   -3.96360100   -2.42274900
 H                 -1.82600300   -4.88304700   -2.84304100
 C                 -0.07448400   -3.65506400   -2.51333300
 H                  0.63026900   -4.30611200   -3.01885400
 C                  0.37581600   -2.49014600   -1.90955200
 H                  1.42735000   -2.23866000   -1.92864700
 C                  0.38637300    1.43244300   -0.90123000
 C                 -0.69848100    2.32836900   -0.95257400
 H                 -1.57125800    2.13183800   -0.33893000
 C                 -0.71595800    3.46156600   -1.77299100
 C                 -1.90271400    4.39462000   -1.76890800
 H                 -2.14109800    4.74569800   -2.77898000
 H                 -1.70139400    5.28504900   -1.15902800
 H                 -2.79238100    3.90761300   -1.35721100
 C                  0.40079600    3.72982200   -2.58470900
 H                  0.40318000    4.60394600   -3.23122600
 C                  1.49858400    2.87911200   -2.56236800
 H                  2.35236600    3.10220300   -3.19704000
 C                  1.50542400    1.74218800   -1.73546000
 C                  2.63141700    0.80972300   -1.66607600
 C                  3.85617800    0.93492600   -2.34118200
 H                  4.02449900    1.77935000   -2.99931500
 C                  4.85094000   -0.01642800   -2.15723600
 H                  5.80003600    0.08026500   -2.67565500
 C                  4.61890100   -1.09296100   -1.29450700
 H                  5.37046600   -1.85422700   -1.11747500
 C                  3.38949600   -1.16959000   -0.65575300
 H                  3.14618500   -1.97559400    0.02889900
 Ir                 0.54383800   -0.25464000    0.17542700
69
 Complex 10 T1 (THF)
 O                  0.84287700   -2.19279100    1.13401700
 N                 -0.36972600   -1.56189900   -1.32558900
 N                  2.41485100   -0.18503200   -0.83306300
 N                 -1.19529100   -1.65475500    1.94666900
 H                 -1.97518200   -1.92746800    2.53612700
 C                 -1.22084400   -0.29667100    1.31385400
 C                 -0.16902700   -2.49023400    1.83546800
 C                 -0.21484600   -3.81420600    2.54313500
 H                 -0.11335900   -4.61265400    1.80213800
 H                 -1.13752100   -3.96013100    3.10848000
 H                  0.64010200   -3.88061800    3.22223100
 C                 -1.10340800    0.74855500    2.44985200
 H                 -1.44051900    1.71556300    2.05859000
 H                 -1.74766500    0.51488200    3.31000000
 C                  0.33846800    0.90823600    2.85624500
 C                  1.30549500    0.63393400    1.85222300
 C                  2.66057800    0.87230200    2.15380500
 H                  3.42043900    0.67642500    1.40428800
 C                  3.04487500    1.35218300    3.40808600
 H                  4.09625700    1.52854800    3.62177400
 C                  2.08151800    1.59847600    4.39165200
 H                  2.38138300    1.96164600    5.37116800
 C                  0.72910500    1.37804500    4.11161800
 H                 -0.02275200    1.58038600    4.87177600
 C                 -2.50766000   -0.19272400    0.50951500
 C                 -3.56224900    0.61694100    0.95201700
 H                 -3.47083400    1.13298800    1.90077700
 C                 -4.74080700    0.81933800    0.21998400
 C                 -5.80807700    1.75201600    0.73496800
 H                 -5.98168600    1.60757800    1.80674400
 H                 -6.75702300    1.60608200    0.21091900
 H                 -5.51001600    2.79895600    0.59625400
 C                 -4.87214000    0.16046100   -1.00291200
 H                 -5.76124200    0.30652100   -1.61012400
 C                 -3.86085000   -0.68546900   -1.45043000
 H                 -3.97790500   -1.17834100   -2.41047000
 C                 -2.67995400   -0.88778800   -0.71700800
 C                 -1.70009100   -1.84177900   -1.30445500
 C                 -2.17694400   -3.02449800   -1.89515400
 H                 -3.23016200   -3.26623200   -1.81644200
 C                 -1.31076400   -3.88038000   -2.56455600
 H                 -1.68347500   -4.79417500   -3.01682700
 C                  0.03846200   -3.53913800   -2.64162300
 H                  0.75762700   -4.15584800   -3.16913700
 C                  0.46084600   -2.38611700   -1.99666900
 H                  1.50406200   -2.09978500   -1.99669200
 C                  0.32719200    1.46471100   -0.85294400
 C                 -0.79503100    2.31275600   -0.86777100
 H                 -1.65061300    2.05924700   -0.25113600
 C                 -0.86885400    3.46707700   -1.65022100
 C                 -2.09040700    4.34955000   -1.65471500
 H                 -2.48685800    4.48944200   -2.66923000
 H                 -1.87243800    5.35256200   -1.26255300
 H                 -2.89085700    3.92101500   -1.04279000
 C                  0.26076800    3.79177200   -2.45141200
 H                  0.22725600    4.69044400   -3.06509600
 C                  1.39483100    3.00307100   -2.47997200
 H                  2.23007300    3.29760700   -3.10899800
 C                  1.47302200    1.81311300   -1.70296400
 C                  2.58784400    0.93285200   -1.67660700
 C                  3.81715400    1.08114600   -2.37446200
 H                  3.94837700    1.93514100   -3.03202900
 C                  4.83257600    0.16708900   -2.21979300
 H                  5.77011900    0.28745500   -2.75371500
 C                  4.63950100   -0.94342200   -1.33568900
 H                  5.41549700   -1.68372000   -1.17599800
 C                  3.42856400   -1.06046200   -0.68066100
 H                  3.22943500   -1.88544700   -0.00151700
 Ir                 0.55798100   -0.20452400    0.18310100
